# Supplementary material for: Food Web Topology in High Mountain Lakes
Source: PLoS One. 2015 Nov 16;10(11):e0143016. doi: 10.1371/journal.pone.0143016 (PMC4646624; doi:10.1371/journal.pone.0143016)
Supplement: S1 Dataset — (TXT) [file pone.0143016.s001.txt]

Resource (ID)	Consumer (ID)
1	2
1	3
1	4
1	5
1	6
1	7
1	8
1	9
2	61
2	63
2	54
2	64
2	55
2	56
2	57
2	58
2	20
2	62
3	61
3	63
3	54
3	64
3	8
3	62
4	61
4	63
4	54
4	64
4	8
4	62
5	61
5	63
5	53
5	54
5	64
5	55
5	56
5	57
5	58
5	19
5	20
5	62
6	61
6	63
6	53
6	54
6	64
6	55
6	56
6	57
6	58
6	19
6	20
6	62
7	61
7	63
7	53
7	54
7	64
7	55
7	56
7	57
7	58
7	19
7	20
7	62
10	11
10	12
10	13
10	14
10	15
10	16
10	17
10	2
10	18
10	19
10	3
10	4
10	5
10	6
10	20
10	7
10	21
10	22
10	8
10	9
11	61
11	53
11	55
11	56
11	57
11	58
11	19
11	5
11	62
12	61
12	53
12	55
12	56
12	57
12	58
12	19
12	5
12	62
13	61
13	53
13	55
13	56
13	57
13	58
13	19
13	5
13	8
13	9
13	62
14	61
14	53
14	55
14	56
14	57
14	58
14	19
14	5
14	62
16	61
16	63
16	54
16	64
16	55
16	56
16	57
16	58
16	20
16	62
17	61
17	63
17	54
17	64
17	55
17	56
17	57
17	58
17	20
17	62
18	8
18	9
18	62
19	61
19	63
19	54
19	64
19	55
19	56
19	57
19	58
19	19
19	62
20	61
20	63
20	53
20	54
20	64
20	55
20	56
20	57
20	58
20	19
20	20
20	62
21	61
21	63
21	53
21	54
21	64
21	55
21	56
21	57
21	58
21	19
21	20
21	62
22	61
22	63
22	53
22	54
22	64
22	55
22	56
22	57
22	58
22	19
22	20
22	62
23	11
23	24
23	16
23	17
23	18
23	25
23	20
23	21
23	8
23	9
25	8
25	9
25	62
26	2
26	3
26	4
26	5
26	6
26	7
27	2
27	3
27	4
27	5
27	6
27	7
28	2
28	3
28	4
28	5
28	6
28	7
29	2
29	3
29	4
29	5
29	6
29	7
30	2
30	3
30	4
30	5
30	6
30	7
32	33
32	34
32	35
32	36
32	37
33	34
33	35
33	53
33	54
34	34
34	35
34	53
34	54
34	55
34	56
34	57
34	58
35	34
35	35
35	53
35	54
35	55
35	56
35	57
35	58
36	34
36	35
36	20
36	8
37	34
37	35
37	20
37	8
40	33
40	34
40	35
40	36
40	37
41	33
41	34
41	35
41	36
41	37
43	33
43	34
43	35
43	36
43	37
45	33
45	34
45	35
45	36
45	37
46	33
46	34
46	35
46	36
46	37
47	33
47	34
47	35
47	36
47	37
49	33
49	34
49	35
49	36
49	37
50	33
50	34
50	35
50	36
50	37
51	33
51	34
51	35
51	36
51	37
52	33
52	34
52	35
52	36
52	37
53	62
54	62
55	8
55	9
55	62
56	8
56	9
56	62
57	8
57	9
57	62
58	8
58	9
58	62
61	61
61	55
61	56
61	57
61	58
61	19
61	62
63	9
63	62
64	8
64	9
64	62
