# Supplementary material for: Food Web Topology in High Mountain Lakes
Source: PLoS One. 2015 Nov 16;10(11):e0143016. doi: 10.1371/journal.pone.0143016 (PMC4646624; doi:10.1371/journal.pone.0143016)
Supplement: S2 Dataset — (TXT) [file pone.0143016.s002.txt]

Resource (ID)	Consumer (ID)
1	2
1	3
1	4
1	5
1	6
1	7
1	8
1	9
1	10
1	11
1	12
1	13
1	14
1	15
1	16
1	17
1	18
1	19
1	20
1	21
1	22
1	23
2	66
2	67
2	35
2	80
3	66
3	67
3	35
3	80
4	85
4	22
4	84
4	80
5	85
5	22
5	84
5	80
6	85
6	84
6	80
7	85
7	84
7	80
8	33
8	85
8	84
8	80
9	33
9	85
9	81
9	82
9	84
9	80
10	33
10	85
10	81
10	82
10	84
10	80
11	33
11	85
11	81
11	82
11	84
11	80
12	33
12	85
12	81
12	82
12	35
12	42
12	45
12	57
12	84
12	80
13	33
13	85
13	81
13	82
13	35
13	42
13	45
13	57
13	84
13	80
14	33
14	85
14	81
14	82
14	35
14	42
14	45
14	57
14	84
14	80
15	33
15	85
15	81
15	82
15	35
15	42
15	45
15	57
15	84
15	80
16	33
16	85
16	81
16	82
16	35
16	42
16	45
16	57
16	84
16	80
17	33
17	85
17	81
17	82
17	35
17	42
17	45
17	57
17	84
17	80
18	33
18	85
18	81
18	82
18	35
18	42
18	45
18	57
18	84
18	80
19	33
19	85
19	81
19	82
19	35
19	42
19	45
19	57
19	84
19	80
20	33
20	85
20	81
20	82
20	35
20	42
20	45
20	52
20	57
20	84
20	80
21	33
21	85
21	81
21	82
21	35
21	42
21	45
21	52
21	57
21	84
21	80
22	80
23	80
24	2
24	3
24	25
24	26
24	27
24	28
24	29
24	30
24	31
24	32
24	33
24	34
24	4
24	5
24	6
24	7
24	8
24	35
24	9
24	10
24	11
24	12
24	36
24	37
24	38
24	39
24	40
24	13
24	14
24	15
24	41
24	42
24	43
24	44
24	45
24	16
24	17
24	18
24	46
24	47
24	48
24	49
24	19
24	50
24	51
24	20
24	52
24	53
24	54
24	55
24	21
24	56
24	57
24	22
24	23
25	33
25	81
25	82
25	12
25	52
25	57
25	84
25	80
26	33
26	81
26	82
26	12
26	52
26	57
26	84
26	80
27	33
27	81
27	82
27	11
27	12
27	52
27	57
27	84
27	80
28	33
28	81
28	82
28	12
28	52
28	57
28	84
28	80
29	33
29	81
29	82
29	12
29	52
29	57
29	22
29	23
29	84
29	80
30	33
30	81
30	82
30	12
30	52
30	57
30	84
30	80
31	80
32	85
32	81
32	82
32	35
32	45
32	84
32	80
33	84
33	80
34	22
34	23
34	84
34	80
35	33
35	85
35	81
35	82
35	84
35	80
36	33
36	85
36	81
36	82
36	35
36	42
36	45
36	57
36	84
36	80
37	33
37	85
37	81
37	82
37	35
37	42
37	45
37	57
37	84
37	80
38	33
38	85
38	81
38	82
38	35
38	42
38	45
38	57
38	84
38	80
39	33
39	85
39	81
39	82
39	35
39	42
39	45
39	52
39	57
39	84
39	80
40	33
40	85
40	81
40	82
40	35
40	42
40	45
40	57
40	84
40	80
41	33
41	85
41	81
41	82
41	35
41	42
41	45
41	57
41	84
41	80
42	33
42	85
42	81
42	82
42	35
42	42
42	45
42	57
42	84
42	80
43	33
43	85
43	81
43	82
43	35
43	42
43	45
43	57
43	84
43	80
44	33
44	85
44	81
44	82
44	35
44	42
44	45
44	57
44	84
44	80
45	33
45	85
45	81
45	82
45	35
45	42
45	45
45	57
45	84
45	80
46	33
46	85
46	81
46	82
46	35
46	42
46	45
46	57
46	84
46	80
47	33
47	85
47	81
47	82
47	35
47	42
47	45
47	57
47	84
47	80
48	33
48	85
48	81
48	82
48	35
48	42
48	45
48	57
48	84
48	80
49	33
49	85
49	81
49	82
49	35
49	42
49	45
49	57
49	84
49	80
50	33
50	85
50	81
50	82
50	35
50	42
50	45
50	57
50	84
50	80
51	33
51	85
51	81
51	82
51	35
51	42
51	45
51	57
51	84
51	80
52	33
52	85
52	81
52	82
52	35
52	42
52	45
52	57
52	84
52	80
53	33
53	85
53	81
53	82
53	35
53	42
53	45
53	57
53	84
53	80
54	33
54	85
54	81
54	82
54	35
54	42
54	45
54	57
54	84
54	80
55	33
55	85
55	81
55	82
55	35
55	42
55	45
55	57
55	84
55	80
56	33
56	85
56	81
56	82
56	35
56	42
56	45
56	57
56	84
56	80
57	33
57	85
57	81
57	82
57	35
57	42
57	45
57	57
57	84
57	80
58	25
58	26
58	59
58	32
58	34
58	60
58	36
58	37
58	38
58	42
58	43
58	45
58	46
58	47
58	54
58	22
58	23
59	80
60	22
60	23
60	84
60	80
61	2
61	3
61	4
61	5
61	6
61	7
61	8
61	9
61	10
61	11
61	12
61	13
61	14
61	15
61	16
61	17
61	18
61	19
61	20
61	21
62	2
62	3
62	4
62	5
62	6
62	7
62	8
62	9
62	10
62	11
62	12
62	13
62	14
62	15
62	16
62	17
62	18
62	19
62	20
62	21
63	64
63	65
63	66
63	67
64	66
64	67
64	33
64	81
64	82
64	35
64	80
65	66
65	67
65	33
65	81
65	82
65	35
65	80
66	66
66	67
66	33
66	81
66	82
66	80
67	66
67	67
67	33
67	81
67	82
67	80
70	64
70	65
70	66
70	67
72	64
72	65
72	66
72	67
74	64
74	65
74	66
74	67
75	64
75	65
75	66
75	67
76	64
76	65
76	66
76	67
78	64
78	65
78	66
78	67
81	22
81	23
81	84
81	80
82	22
82	23
82	84
82	80
83	11
84	80
85	84
85	80
