# Supplementary material for: Food Web Topology in High Mountain Lakes
Source: PLoS One. 2015 Nov 16;10(11):e0143016. doi: 10.1371/journal.pone.0143016 (PMC4646624; doi:10.1371/journal.pone.0143016)
Supplement: S3 Dataset — (TXT) [file pone.0143016.s003.txt]

Resource (ID)	Consumer (ID)
1	2
1	3
1	4
1	5
1	6
1	7
1	8
1	9
1	10
1	11
1	12
2	51
2	90
2	23
3	51
3	90
3	23
3	32
4	95
4	11
4	96
4	94
5	95
5	11
5	96
5	94
6	95
6	18
6	91
6	19
6	92
6	93
6	96
6	94
7	95
7	17
7	18
7	91
7	19
7	92
7	93
7	22
7	23
7	27
7	96
7	94
8	95
8	17
8	18
8	91
8	19
8	92
8	93
8	22
8	23
8	27
8	96
8	94
9	95
9	17
9	18
9	91
9	19
9	92
9	93
9	22
9	23
9	27
9	96
9	94
10	95
10	17
10	18
10	91
10	19
10	92
10	93
10	22
10	23
10	27
10	32
10	96
10	94
11	94
12	94
13	2
13	3
13	14
13	15
13	16
13	17
13	18
13	19
13	20
13	21
13	22
13	4
13	5
13	23
13	6
13	7
13	24
13	25
13	8
13	26
13	27
13	9
13	28
13	29
13	30
13	31
13	10
13	32
13	11
13	12
14	95
14	18
14	91
14	19
14	92
14	93
14	22
14	7
14	32
14	94
15	95
15	18
15	91
15	19
15	92
15	93
15	22
15	7
15	32
15	11
15	12
15	96
15	94
16	94
17	95
17	92
17	93
17	27
17	96
17	94
18	96
18	94
19	96
19	94
20	11
20	12
20	96
20	94
21	11
21	12
21	96
21	94
22	95
22	92
22	93
22	22
22	96
22	94
23	95
23	92
23	93
23	11
23	96
23	94
24	95
24	17
24	18
24	91
24	19
24	92
24	93
24	22
24	23
24	27
24	32
24	96
24	94
25	95
25	17
25	18
25	91
25	19
25	92
25	93
25	22
25	23
25	27
25	96
25	94
26	95
26	17
26	18
26	91
26	19
26	92
26	93
26	22
26	23
26	27
26	96
26	94
27	95
27	17
27	18
27	91
27	19
27	92
27	93
27	22
27	23
27	27
27	96
27	94
28	95
28	17
28	18
28	91
28	19
28	92
28	93
28	22
28	23
28	27
28	96
28	94
29	95
29	17
29	18
29	91
29	19
29	92
29	93
29	22
29	23
29	27
29	96
29	94
30	95
30	17
30	18
30	91
30	19
30	92
30	93
30	22
30	23
30	27
30	96
30	94
31	95
31	17
31	18
31	91
31	19
31	92
31	93
31	22
31	23
31	27
31	96
31	94
32	95
32	17
32	18
32	91
32	19
32	92
32	93
32	22
32	23
32	27
32	96
32	94
33	20
33	21
33	34
33	27
33	28
33	11
33	12
34	11
34	12
34	96
34	94
35	2
35	3
35	4
35	5
35	6
35	7
35	8
35	9
35	10
36	2
36	3
36	4
36	5
36	6
36	7
36	8
36	9
36	10
37	2
37	3
37	4
37	5
37	6
37	7
37	8
37	9
37	10
38	2
38	3
38	4
38	5
38	6
38	7
38	8
38	9
38	10
39	2
39	3
39	4
39	5
39	6
39	7
39	8
39	9
39	10
40	2
40	3
40	4
40	5
40	6
40	7
40	8
40	9
40	10
41	2
41	3
41	4
41	5
41	6
41	7
41	8
41	9
41	10
42	2
42	3
42	4
42	5
42	6
42	7
42	8
42	9
42	10
43	2
43	3
43	4
43	5
43	6
43	7
43	8
43	9
43	10
44	2
44	3
44	4
44	5
44	6
44	7
44	8
44	9
44	10
45	2
45	3
45	4
45	5
45	6
45	7
45	8
45	9
45	10
46	2
46	3
46	4
46	5
46	6
46	7
46	8
46	9
46	10
47	2
47	3
47	4
47	5
47	6
47	7
47	8
47	9
47	10
48	49
48	50
48	51
49	51
49	90
49	18
49	91
49	19
49	92
49	93
49	23
49	94
50	51
50	90
50	18
50	91
50	19
50	92
50	93
50	23
50	94
51	51
51	90
51	18
51	91
51	19
51	92
51	93
51	94
52	49
52	50
52	51
53	49
53	50
53	51
54	49
54	50
54	51
55	49
55	50
55	51
56	49
56	50
56	51
57	49
57	50
57	51
58	49
58	50
58	51
59	49
59	50
59	51
60	49
60	50
60	51
61	49
61	50
61	51
62	49
62	50
62	51
63	49
63	50
63	51
64	49
64	50
64	51
66	49
66	50
66	51
67	49
67	50
67	51
69	49
69	50
69	51
72	49
72	50
72	51
74	49
74	50
74	51
75	49
75	50
75	51
76	49
76	50
76	51
82	49
82	50
82	51
83	49
83	50
83	51
85	49
85	50
85	51
86	49
86	50
86	51
87	49
87	50
87	51
88	49
88	50
88	51
89	49
89	50
89	51
91	96
91	94
92	11
92	12
92	96
92	94
93	11
93	12
93	96
93	94
95	18
95	91
95	19
95	92
95	93
95	22
95	96
96	94
