# Supplementary material for: Food Web Topology in High Mountain Lakes
Source: PLoS One. 2015 Nov 16;10(11):e0143016. doi: 10.1371/journal.pone.0143016 (PMC4646624; doi:10.1371/journal.pone.0143016)
Supplement: S1 File — (XLS) [file pone.0143016.s004.xls]

## Sheet: Caballeros
ID	Taxon	Category	Functional feeding group	Connectivity	PredGenerality	PreyVulnerability
1	Organic material	Lower trophic taxa	–	0.65	0	0.98
2	Habrophlebia fusca	Macroinvertebrate	Collectors	1.38	1.22	1.76
3	Allogamus sp.	Macroinvertebrate	Shredders	1.06	1.22	1.75
4	Athripsodes sp.	Macroinvertebrate	Shredders	1.06	1.22	1.75
5	Ablabesmyia longistyla	Macroinvertebrate	Predators	1.87	1.29	1.70
6	Corynoneura gr. scutellata	Macroinvertebrate	Collectors	1.54	1.22	1.70
7	Micropsectra sp.	Macroinvertebrate	Collectors	1.54	1.22	1.70
8	Bufo spinosus	Amphibian	–	1.22	0.89	0
9	Rana iberica	Amphibian	–	0.97	0.89	0
10	Detritus	Lower trophic taxa	–	1.62	0	0.61
11	Naididae	Macroinvertebrate	Collectors	0.89	2.22	1.78
12	Tubificidae	Macroinvertebrate	Collectors	0.81	2.96	1.78
13	Lumbriculidae	Macroinvertebrate	Collectors	0.97	2.96	1.72
14	Enchytraeidae	Macroinvertebrate	Collectors	0.81	2.96	1.78
15	Pisidium casertanum	Macroinvertebrate	Filterers	0.08	2.96	0
16	Baetis sp.	Macroinvertebrate	Scrapers	0.97	2.22	1.76
17	Baetis fuscatus	Macroinvertebrate	Scrapers	0.97	2.22	1.76
18	Oulimnius tuberculatus	Macroinvertebrate	Scrapers	0.41	2.22	1.93
19	Sialis lutaria	Macroinvertebrate	Predators	1.87	1.67	1.76
20	Macropelopia sp.	Macroinvertebrate	Predators	2.03	1.59	1.70
21	Microtendipes sp.	Macroinvertebrate	Collectors	1.14	2.22	1.70
22	Phaenosectra sp.	Macroinvertebrate	Collectors	1.06	2.96	1.70
23	Periphyton	Lower trophic taxa	–	0.81	0	0.56
24	Ancylus fluviatilis	Macroinvertebrate	Scrapers	0.08	1.48	0
25	Helophorus sp.	Macroinvertebrate	Scrapers	0.32	1.48	1.93
26	Antinoria agrostidea	Lower trophic taxa	–	0.49	0	0.82
27	Isoetes boryana	Lower trophic taxa	–	0.49	0	0.82
28	Sparganium angustifolium	Lower trophic taxa	–	0.49	0	0.82
29	Callitriche palustris	Lower trophic taxa	–	0.49	0	0.82
30	Carex nigra	Lower trophic taxa	–	0.49	0	0.82
31	Dictyosphaerium subsolitarium	Phytoplankton	–	Not used by predators	–	–
32	Pleurotaenium trabecula	Phytoplankton	–	0.41	0	1.39
33	Daphnia longispina	Zooplankton	–	1.22	0.74	1.61
34	Tropocyclops prasinus	Zooplankton	–	1.95	0.77	1.72
35	Diaptomus castenati	Zooplankton	–	1.95	0.77	1.72
36	Keratella quadrata	Zooplankton	–	1.22	0.74	1.61
37	Conochilus sp.	Zooplankton	–	1.22	0.74	1.61
38	Nematoda	Macroinvertebrate	Free-living species	Not used by predators	–	–
39	Fragilaria crotonensis	Phytoplankton	–	Not used by predators	–	–
40	Monomastix astigmata	Phytoplankton	–	0.41	0	1.39
41	Monoraphidium komorkovae	Phytoplankton	–	0.41	0	1.39
42	Hyalotheca dissiliens	Phytoplankton	–	Not used by predators	–	–
43	Achnanthes minutissima	Phytoplankton	–	0.41	0	1.39
44	Gordius sp.	Macroinvertebrate	Free-living species	Not used by predators	–	–
45	Pinnularia viridis	Phytoplankton	–	0.41	0	1.39
46	Synedra ulna	Phytoplankton	–	0.41	0	1.39
47	Mallomonas sp.	Phytoplankton	–	0.41	0	1.39
48	Salpingoeca sp.	Phytoplankton	–	Not used by predators	–	–
49	Cryptomonas erosa	Phytoplankton	–	0.41	0	1.39
50	Gymnodinium uberrimum	Phytoplankton	–	0.41	0	1.39
51	Gymnodinium sp.	Phytoplankton	–	0.41	0	1.39
52	Peridinium umbonatum	Phytoplankton	–	0.41	0	1.39
53	Arctocorisa carinata	Macroinvertebrate	Predators	1.14	1.48	2.90
54	Notonecta obliqua	Macroinvertebrate	Predators	1.30	1.42	2.90
55	Copelatus haemorroidalis	Macroinvertebrate	Predators	1.62	1.50	1.93
56	Nebrioporus fabressei	Macroinvertebrate	Predators	1.62	1.50	1.93
57	Platambus maculatus	Macroinvertebrate	Predators	1.62	1.50	1.93
58	Dytiscidae	Macroinvertebrate	Predators	1.62	1.50	1.93
59	Sphaerocystis schroeteri	Phytoplankton	–	Not used by predators	–	–
60	Spirogyra sp.	Phytoplankton	–	Not used by predators	–	–
61	Helobdella stagnalis	Macroinvertebrate	Collectors	1.95	1.47	1.92
62	Salmandra salamandra	Amphibian	–	2.19	1.06	0
63	Gerris lacustris	Macroinvertebrate	Predators	1.14	1.53	2.09
64	Gyrinus substriatus	Macroinvertebrate	Predators	1.22	1.53	1.93

## Sheet: Cimera
ID	Taxon	Category	Functional feeding group	Connectivity	PredGenerality	PreyVulnerability
1	Organic material	Lower trophic taxa	–	1.35	0	0.49
2	Chydorus sphaericus	Zooplankton	–	0.49	3.54	3.30
3	Alonella nana	Zooplankton	–	0.49	3.54	3.30
4	Limnephilidae	Macroinvertebrate	Shredders	0.49	3.54	4.37
5	Allogamus auricollis	Macroinvertebrate	Shredders	0.49	3.54	4.37
6	Chaetopteryx villosa	Macroinvertebrate	Shredders	0.43	3.54	5.49
7	Leptoceridae	Macroinvertebrate	Shredders	0.43	3.54	5.49
8	Athripsodes cinereus	Macroinvertebrate	Shredders	0.49	3.54	5.35
9	Psychodidae	Macroinvertebrate	Collectors	0.61	3.54	5.17
10	Ephydridae	Macroinvertebrate	Shredders	0.61	3.54	5.17
11	Ceratopogonidae	Macroinvertebrate	Collectors	0.73	2.56	5.17
12	Ablabesmyia longistyla	Macroinvertebrate	Predators	1.22	2.03	4.59
13	Corynoneura cf. antennalis	Macroinvertebrate	Collectors	0.86	3.54	4.59
14	Corynoneura cf. sp.	Macroinvertebrate	Collectors	0.86	3.54	4.59
15	Corynoneura scutellata	Macroinvertebrate	Collectors	0.86	3.54	4.59
16	Micropsectra contracta	Macroinvertebrate	Collectors	0.86	3.54	4.59
17	Micropsectra lindrothi	Macroinvertebrate	Collectors	0.86	3.54	4.59
18	Micropsectra pel	Macroinvertebrate	Collectors	0.86	3.54	4.59
19	Parametriocnemus stylatus	Macroinvertebrate	Collectors	0.86	3.54	4.59
20	Polypedilum gr. nubeculosum	Macroinvertebrate	Collectors	0.92	3.54	4.27
21	Tanytarsus gregarius	Macroinvertebrate	Collectors	0.92	3.54	4.27
22	Bufo spinosus	Amphibian	–	0.67	1.55	6.65
23	Rana iberica	Amphibian	–	0.55	1.81	6.65
24	Detritus	Lower trophic taxa	–	3.37	0	0.65
25	Naididae	Macroinvertebrate	Collectors	0.61	4.35	4.09
26	Nais alpina	Macroinvertebrate	Collectors	0.61	4.35	4.09
27	Tubificidae	Macroinvertebrate	Collectors	0.61	6.65	3.71
28	Stylodrilus heringianus	Macroinvertebrate	Collectors	0.55	6.65	4.09
29	Lumbriculidae	Macroinvertebrate	Collectors	0.67	6.65	3.46
30	Enchytraeidae	Macroinvertebrate	Collectors	0.55	6.65	4.09
31	Pisidium casertanum	Macroinvertebrate	Filterers	0.12	6.65	6.65
32	Protonemura meyeri	Macroinvertebrate	Shredders	0.55	4.35	4.79
33	Sigara sp.	Macroinvertebrate	Predators	3.06	1.22	6.09
34	Oulimnius tuberculatus	Macroinvertebrate	Scrapers	0.37	4.35	3.50
35	Plectrocnemia conspersa	Macroinvertebrate	Predators	2.69	1.30	5.17
36	Chaetocladius gr. dentiforceps	Macroinvertebrate	Collectors	0.73	4.35	4.59
37	Chaetocladius gr. vitellinus	Macroinvertebrate	Collectors	0.73	4.35	4.59
38	Chaetocladius melalecus	Macroinvertebrate	Collectors	0.73	4.35	4.59
39	Chironomus sp.	Macroinvertebrate	Collectors	0.73	6.65	4.27
40	Cladotanytarsus sp.	Macroinvertebrate	Collectors	0.67	6.65	4.59
41	Demicryptochironomus cf. vulneratus	Macroinvertebrate	Collectors	0.67	6.65	4.59
42	Diamesa zernyi	Macroinvertebrate	Predators	2.69	1.40	4.59
43	Eukieffieriella gracei	Macroinvertebrate	Collectors	0.73	4.35	4.59
44	Heterotrissocladius marcidus	Macroinvertebrate	Collectors	0.67	6.65	4.59
45	Macropelopia nebulosa	Macroinvertebrate	Predators	2.76	1.39	4.59
46	Microtendipes sp.	Macroinvertebrate	Collectors	0.73	4.35	4.59
47	Orthocladius (eudactylocladius) fuscimanus	Macroinvertebrate	Collectors	0.73	4.35	4.59
48	Paracladopelma camptolabis	Macroinvertebrate	Collectors	0.67	6.65	4.59
49	Parakieffieriella bathphyla	Macroinvertebrate	Collectors	0.67	6.65	4.59
50	Paratrichocladius rufiventris	Macroinvertebrate	Collectors	0.67	6.65	4.59
51	Phaenopsectra flavipes	Macroinvertebrate	Collectors	0.67	6.65	4.59
52	Procladius choreus	Macroinvertebrate	Predators	1.22	1.68	4.59
53	Prodiamesa olivacea	Macroinvertebrate	Collectors	0.67	6.65	4.59
54	Psectrocladius (sp.str.) cf. brehmi	Macroinvertebrate	Collectors	0.73	4.35	4.59
55	Synorthocladius semivirens	Macroinvertebrate	Collectors	0.67	6.65	4.59
56	Virgatanytarsus pel	Macroinvertebrate	Collectors	0.67	6.65	4.59
57	Zavrelimyia melanura	Macroinvertebrate	Predators	3	1.33	4.59
58	Periphyton	Lower trophic taxa	–	1.04	0	0.67
59	Ancylus fluviatilis	Macroinvertebrate	Scrapers	0.12	2.06	6.65
60	Helophorus sp.	Macroinvertebrate	Scrapers	0.31	2.06	3.50
61	Drepanocladus exannulatus	Lower trophic taxa	–	1.22	0	0.45
62	Fontinalis squamosa	Lower trophic taxa	–	1.22	0	0.45
63	Cosmarium tinctum	Phytoplankton	–	0.24	0	1.02
64	Ceriodaphnia quadrangula	Zooplankton	–	0.86	0.48	3.96
65	Daphnia longispina	Zooplankton	–	0.86	0.48	3.96
66	Tropocyclops prasinus	Zooplankton	–	1.16	0.58	3.97
67	Cyclops strenuus	Zooplankton	–	1.16	0.58	3.97
68	Aulacoseira distans	Phytoplankton	–	Not used by predators	–	–
69	Dictyosphaerium subsolitarium	Phytoplankton	–	Not used by predators	–	–
70	Monomastix astigmata	Phytoplankton	–	0.24	0	1.02
71	Dyctyosphaerium enrenbergianum	Phytoplankton	–	Not used by predators	–	–
72	Mallomonas sp.	Phytoplankton	–	0.24	0	1.02
73	Lyngbya sp.	Phytoplankton	–	Not used by predators	–	–
74	Cryptomonas erosa	Phytoplankton	–	0.24	0	1.02
75	Gymnodinium uberrimun	Phytoplankton	–	0.24	0	1.02
76	Gymnodinium sp.	Phytoplankton	–	0.24	0	1.02
77	Navicula sp.	Phytoplankton	–	Not used by predators	–	–
78	Nitzschia sp.	Phytoplankton	–	0.24	0	1.02
79	Salpingoeca sp.	Phytoplankton	–	Not used by predators	–	–
80	Salvelinus fontinalis	Fish	–	3.98	0.90	0
81	Dytiscidae	Macroinvertebrate	Predators	3.12	1.11	3.50
82	Agabus bipustulatus	Macroinvertebrate	Predators	3.12	1.11	3.50
83	Nematoda	Macroinvertebrate	Free-living species	Not used by predators	–	–
84	Salmandra salamandra	Amphibian	–	3.37	0.99	6.65
85	Veliidae	Macroinvertebrate	Predators	2.69	1.07	6.09

## Sheet: Grande de Gredos
ID	Taxon	Category	Functional feeding group	Connectivity	PredGenerality	PreyVulnerability
1	Organic material	Lower trophic taxa	–	0.88	0	1.10
2	Chydorus sphaericus	Zooplankton	–	1.43	1.64	1.43
3	Alona quadrangularis	Zooplankton	–	1.51	1.64	1.19
4	Potamophylax sp.	Macroinvertebrate	Shredders	1.51	1.64	1.88
5	Allogamus sp.	Macroinvertebrate	Shredders	1.51	1.64	1.88
6	Ephydridae	Macroinvertebrate	Shredders	1.83	1.64	1.86
7	Ablabesmyia longistyla	Macroinvertebrate	Predators	2.31	1.65	1.66
8	Corynoneura sp.	Macroinvertebrate	Collectors	2.15	1.64	1.66
9	Micropsectra sp.	Macroinvertebrate	Collectors	2.15	1.64	1.66
10	Polypedilum gr. convictum	Macroinvertebrate	Collectors	2.23	1.64	1.57
11	Bufo spinosus	Amphibian	–	1.03	1.23	2.76
12	Rana iberica	Amphibian	–	0.80	1.40	2.76
13	Detritus	Lower trophic taxa	–	2.39	0	0.73
14	Tubificidae	Macroinvertebrate	Collectors	0.88	4.66	1.58
15	Lumbriculidae	Macroinvertebrate	Collectors	1.11	4.66	1.51
16	Pisidium casertanum	Macroinvertebrate	Filterers	0.16	4.66	2.76
17	Siphlonurus lacustris	Macroinvertebrate	Collectors	1.59	2.09	1.89
18	Corixidae	Macroinvertebrate	Predators	1.83	1.87	2.50
19	Sigara sp.	Macroinvertebrate	Predators	1.83	1.87	2.50
20	Normandia sp.	Macroinvertebrate	Scrapers	0.48	2.88	1.65
21	Oulimnius tuberculatus	Macroinvertebrate	Scrapers	0.48	2.88	1.65
22	Sialis lutaria	Macroinvertebrate	Predators	1.91	1.93	1.92
23	Plectrocnemia sp.	Macroinvertebrate	Predators	1.91	1.84	1.84
24	Chironomus sp.	Macroinvertebrate	Collectors	1.11	4.66	1.57
25	Cladotanytarsus sp.	Macroinvertebrate	Collectors	1.03	4.66	1.66
26	Heterotrissocladius marcidus	Macroinvertebrate	Collectors	1.03	4.66	1.66
27	Macropelopia sp.	Macroinvertebrate	Predators	2.23	1.95	1.66
28	Orthocladius sp.	Macroinvertebrate	Collectors	1.11	2.88	1.66
29	Parakieffieriella bathphyla	Macroinvertebrate	Collectors	1.03	4.66	1.66
30	Paratanytarsus sp.	Macroinvertebrate	Collectors	1.03	4.66	1.66
31	Phaenopsectra sp.	Macroinvertebrate	Collectors	1.03	4.66	1.66
32	Procladius sp.	Macroinvertebrate	Predators	1.43	2.15	1.66
33	Periphyton	Lower trophic taxa	–	0.56	0	0.48
34	Helophorus sp.	Macroinvertebrate	Scrapers	0.40	1.09	1.65
35	Drepanocladus exannulatus	Lower trophic taxa	–	0.72	0	1.17
36	Fontinalis squamosa	Lower trophic taxa	–	0.72	0	1.17
37	Sphagnum denticulatum	Lower trophic taxa	–	0.72	0	1.17
38	Isoetes boryana	Lower trophic taxa	–	0.72	0	1.17
39	Isoetes velatum	Lower trophic taxa	–	0.72	0	1.17
40	Sparganium angustifolium	Lower trophic taxa	–	0.72	0	1.17
41	Callitriche palustris	Lower trophic taxa	–	0.72	0	1.17
42	Subularia aquatica	Lower trophic taxa	–	0.72	0	1.17
43	Juncus bulbosus	Lower trophic taxa	–	0.72	0	1.17
44	Juncus tanageia	Lower trophic taxa	–	0.72	0	1.17
45	Antinoria agrostidea	Lower trophic taxa	–	0.72	0	1.17
46	Ranunculus peltatus	Lower trophic taxa	–	0.72	0	1.17
47	Carex nigra	Lower trophic taxa	–	0.72	0	1.17
48	Arthrodesmus incus var. Ralfsii	Phytoplankton	–	0.24	0	2.28
49	Ceriodaphnia quadrangula	Zooplankton	–	2.94	0.47	1.71
50	Daphnia longispina	Zooplankton	–	2.94	0.47	1.71
51	Tropocyclops prasinus	Zooplankton	–	3.26	0.55	1.75
52	Closterium acutum	Phytoplankton	–	0.24	0	2.28
53	Cosmarium bioculatum var. depressum	Phytoplankton	–	0.24	0	2.28
54	Cosmarium punctulatum	Phytoplankton	–	0.24	0	2.28
55	Cosmarium regnellii	Phytoplankton	–	0.24	0	2.28
56	Cosmocladium constrictum	Phytoplankton	–	0.24	0	2.28
57	Euastrum denticulatum	Phytoplankton	–	0.24	0	2.28
58	Euastrum insulare	Phytoplankton	–	0.24	0	2.28
59	Sphaerozosma granulatum	Phytoplankton	–	0.24	0	2.28
60	Staurastrum dejectum	Phytoplankton	–	0.24	0	2.28
61	Staurastrum teliferum	Phytoplankton	–	0.24	0	2.28
62	Staurastrum vestitum var. semivestitum	Phytoplankton	–	0.24	0	2.28
63	Staurodesmus extensus	Phytoplankton	–	0.24	0	2.28
64	Chlamydomonas sp.	Phytoplankton	–	0.24	0	2.28
65	Anabaena sp.	Phytoplankton	–	Not used by predators	–	–
66	Monomastix opisthostigma	Phytoplankton	–	0.24	0	2.28
67	Monomastix astigmata	Phytoplankton	–	0.24	0	2.28
68	Asterionella formosa	Phytoplankton	–	Not used by predators	–	–
69	Pedinomonas sp.	Phytoplankton	–	0.24	0	2.28
70	Bicosoeca alaskana	Phytoplankton	–	Not used by predators	–	–
71	Dictyosphaerium sp.	Phytoplankton	–	Not used by predators	–	–
72	Cymbella gracilis	Phytoplankton	–	0.24	0	2.28
73	Dinobryon bavaricum	Phytoplankton	–	Not used by predators	–	–
74	Pinnularia gibba	Phytoplankton	–	0.24	0	2.28
75	Pinnularia subcapitata	Phytoplankton	–	0.24	0	2.28
76	Tabellaria flocculosa	Phytoplankton	–	0.24	0	2.28
77	Dinobryon sertularia	Phytoplankton	–	Not used by predators	–	–
78	Navicula cryptocephala	Phytoplankton	–	Not used by predators	–	–
79	Pediastrum tetras	Phytoplankton	–	Not used by predators	–	–
80	Pseudopedinella sp.	Phytoplankton	–	Not used by predators	–	–
81	Scenedesmus sp.	Phytoplankton	–	Not used by predators	–	–
82	Mallomonas sp.	Phytoplankton	–	0.24	0	2.28
83	Pseudopedinella sp.	Phytoplankton	–	0.24	0	2.28
84	Synura sp.	Phytoplankton	–	Not used by predators	–	–
85	Cryptomonas erosa	Phytoplankton	–	0.24	0	2.28
86	Gymnodinium fuscum	Phytoplankton	–	0.24	0	2.28
87	Gymnodinium uberrimun	Phytoplankton	–	0.24	0	2.28
88	Gymnodinium sp.	Phytoplankton	–	0.24	0	2.28
89	Peridinium cinctum	Phytoplankton	–	0.24	0	2.28
90	Hydridae	Macroinvertebrate	Predators	0.40	1.03	0
91	Micronecta poweri	Macroinvertebrate	Predators	1.75	1.73	2.50
92	Dytiscidae	Macroinvertebrate	Predators	2.15	1.62	1.65
93	Nebrioporus fabressei	Macroinvertebrate	Predators	2.15	1.62	1.65
94	Salmo trutta	Fish	–	2.87	1.17	0
95	Helobdella stagnalis	Macroinvertebrate	Predators	2.23	1.59	1.70
96	Salmandra salamandra	Amphibian	–	2.39	1.28	2.76
